# Supplementary material for: Design of optimal labeling patterns for optical genome mapping via information theory
Source: Bioinformatics. 2023 Sep 27;39(10):btad601. doi: 10.1093/bioinformatics/btad601 (PMC10563147; doi:10.1093/bioinformatics/btad601)
Supplement: btad601_Supplementary_Data [file btad601_supplementary_data.zip]

Archive with 2 entries (2 files):
- si.pdf
- supplementary_data.zip
